# Supplementary material for: Evaluation of Antibody Tests for Mycobacterium bovis Infection in Pigs and Deer
Source: Vet Sci. 2023 Jul 27;10(8):489. doi: 10.3390/vetsci10080489 (PMC10458400; doi:10.3390/vetsci10080489)
Supplement: Supplementary file 1 [file vetsci-10-00489-s001.zip]

Archive with 1 entries (1 files):
- vetsci-2407538-supplementary.pdf
